# Supplementary material for: Hepatocellular Carcinoma Is a Natural Target for Adeno-Associated Virus (AAV) 2 Vectors
Source: Cancers (Basel). 2022 Jan 15;14(2):427. doi: 10.3390/cancers14020427 (PMC8774135; doi:10.3390/cancers14020427)
Supplement: Supplementary file 1 [file cancers-14-00427-s001.zip]

Archive with 1 entries (1 files):
- cancers-1494987-SI.pdf
